# Supplementary material for: A Comparison between Core Stability Exercises and Muscle Thickness Using Two Different Activation Maneuvers
Source: J Funct Morphol Kinesiol. 2024 Apr 11;9(2):70. doi: 10.3390/jfmk9020070 (PMC11036226; doi:10.3390/jfmk9020070)
Supplement: Supplementary file 1 [file jfmk-09-00070-s001.zip]

Archive with 1 entries (1 files):
- jfmk-2936622-supplementary.pdf
